# Supplementary material for: Epigenetic Regulation of Estrogen Receptor Genes’ Expressions in Adipose Tissue in the Course of Obesity
Source: Int J Mol Sci. 2022 May 26;23(11):5989. doi: 10.3390/ijms23115989 (PMC9181405; doi:10.3390/ijms23115989)
Supplement: Supplementary file 1 [file ijms-23-05989-s001.zip]

Archive with 1 entries (1 files):
- ijms-1732738-supplementary.pdf
